# Supplementary material for: ﻿Corrigendum: Kato M, Kawakita A (2023) Diversity and larval leaf-mining habits of Japanese jewel beetles of the tribe Tracheini (Coleoptera, Buprestidae). ZooKeys 1156: 133–158. doi: 10.3897/zookeys.1156.97768
Source: Zookeys. 2023 Apr 21;1158:195–6. doi: 10.3897/zookeys.1158.104708 (PMC10193141; doi:10.3897/zookeys.1158.104708)
Supplement: XML Treatment for Habroloma taxillusi [file zookeys.1158.104708-treatment2.xml]

<!DOCTYPE tp:taxon-treatment
  PUBLIC "-//TaxonX//DTD Taxonomic Treatment Publishing DTD v0 20100105//EN" "tax-treatment-NSO.dtd">
<tp:taxon-treatment xmlns:tp="http://www.plazi.org/taxpub"><tp:treatment-meta><kwd-group><label>Taxon classification</label><kwd>
              <named-content content-type="kingdom">Animalia</named-content>
            </kwd><kwd>
              <named-content content-type="order">Coleoptera</named-content>
            </kwd><kwd>
              <named-content content-type="family">Buprestidae</named-content>
            </kwd></kwd-group><mixed-citation publication-type="journal"><person-group><name><surname>Kato</surname><given-names>Makoto</given-names></name><name><surname>Kawakita</surname><given-names>Atsushi</given-names></name></person-group><article-title>﻿Corrigendum: Kato M, Kawakita A (2023) Diversity and larval leaf-mining habits of Japanese jewel beetles of the tribe <tp:taxon-name><tp:taxon-name-part taxon-name-part-type="tribe">Tracheini</tp:taxon-name-part></tp:taxon-name> (<tp:taxon-name><tp:taxon-name-part taxon-name-part-type="order">Coleoptera</tp:taxon-name-part></tp:taxon-name>, <tp:taxon-name><tp:taxon-name-part taxon-name-part-type="family">Buprestidae</tp:taxon-name-part></tp:taxon-name>). ZooKeys 1156: 133–158. doi: <ext-link xmlns:xlink="http://www.w3.org/1999/xlink" xlink:type="simple" ext-link-type="doi" xlink:href="10.3897/zookeys.1156.97768">10.3897/zookeys.1156.97768</ext-link></article-title><source>Zookeys</source><day>21</day><month>04</month><year>2023</year><volume>1158</volume><fpage>195</fpage><lpage>196</lpage><pub-id pub-id-type="doi">10.3897/zookeys.1158.104708</pub-id></mixed-citation></tp:treatment-meta><tp:nomenclature><label>﻿</label><tp:taxon-name>
            <object-id xmlns:xlink="http://www.w3.org/1999/xlink" content-type="arpha" xlink:type="simple">B0E9B51B-5077-5A8D-8572-E77C05F34C59</object-id>
            <tp:taxon-name-part taxon-name-part-type="genus" reg="Habroloma">Habroloma</tp:taxon-name-part>
            <tp:taxon-name-part taxon-name-part-type="species" reg="taxillusi">taxillusi</tp:taxon-name-part>
          </tp:taxon-name><tp:taxon-status xmlns:xlink="http://www.w3.org/1999/xlink" xlink:type="simple">sp. nov.</tp:taxon-status></tp:nomenclature><tp:treatment-sec sec-type="material" id="SECID0EHBAC"><title>Material examined.</title><p><bold><italic>Holotype</italic></bold>: Japan: ♂ (MK-BP-k40), Yakukachi, Amami-shi, Kagoshima Pref., <named-content xmlns:xlink="http://www.w3.org/1999/xlink" content-type="dwc:institutional_code" xlink:title="National Museum of Nature and Science, Tokyo" xlink:href="http://grbio.org/institution/national-museum-nature-and-science" xlink:type="simple">NSMT</named-content>-I-C-200348.</p><p><bold><italic>Paratype</italic></bold>: Japan: 1♀(MK-BP-k39), same data as holotype, <named-content xmlns:xlink="http://www.w3.org/1999/xlink" content-type="dwc:institutional_code" xlink:title="National Museum of Nature and Science, Tokyo" xlink:href="http://grbio.org/institution/national-museum-nature-and-science" xlink:type="simple">NSMT</named-content>-I-C-200349.</p></tp:treatment-sec><tp:treatment-sec sec-type="Type depository" id="SECID0EBCAC"><title>Type depository.</title><p>The holotype and the paratype are deposited at the National Museum of Nature and Science, Tokyo (<named-content xmlns:xlink="http://www.w3.org/1999/xlink" content-type="dwc:institutional_code" xlink:title="National Museum of Nature and Science, Tokyo" xlink:href="http://grbio.org/institution/national-museum-nature-and-science" xlink:type="simple">NSMT</named-content>).</p></tp:treatment-sec></tp:taxon-treatment>
